# Supplementary material for: An Amidase Contributes to Full Virulence of Sclerotinia sclerotiorum
Source: Int J Mol Sci. 2022 Sep 23;23(19):11207. doi: 10.3390/ijms231911207 (PMC9570306; doi:10.3390/ijms231911207)
Supplement: Supplementary file 1 [file ijms-23-11207-s001.zip]

Archive with 1 entries (1 files):
- ijms-1899947-supplementary.pdf
